# Supplementary material for: Perceived Usability, User Experience, and Technology Acceptance of Role-Specific Augmented Reality Decision Support Tools for Cardiac Arrest Resuscitation: Prospective Observational Pilot Study
Source: JMIR XR Spat Comput. 2026 Apr 7;3:e72013. doi: 10.2196/72013 (PMC13202500; doi:10.2196/72013)
Supplement: Multimedia Appendix 2 [file xr-v3-e72013-s002.xlsx]

## Sheet: Sheet1
Table S1. Grading scale for SUS scores with corresponding percentile ranges, usability adjectives, and acceptability levels. (https://measuringu.com/interpret-sus-score/)
Grade	SUS Score Range	Percentile	Adjective	Acceptability
A+	84.1 – 100	96 – 100	Best Imaginable	Acceptable
A	80.8 – 84.0	90 – 95	Excellent
A-	78.9 – 80.7	85 – 89	Good
B+	77.2 – 78.8	80 – 84
B	74.1 – 77.1	70 – 79
B-	72.6 – 74.0	65 – 69
C+	71.1 – 72.5	60 – 64
C	65.0 – 71.0	41 – 59	OK	Marginal
C-	62.7 – 64.9	35 – 40
D	51.7 – 62.6	15 – 34
F	25.1 – 51.6	2 – 14	Poor	Not Acceptable
F	0 – 25	0 – 1.9	Worst Imaginable
