# Supplementary material for: Perceived Usability, User Experience, and Technology Acceptance of Role-Specific Augmented Reality Decision Support Tools for Cardiac Arrest Resuscitation: Prospective Observational Pilot Study
Source: JMIR XR Spat Comput. 2026 Apr 7;3:e72013. doi: 10.2196/72013 (PMC13202500; doi:10.2196/72013)
Supplement: Multimedia Appendix 3 [file xr-v3-e72013-s003.xlsx]

## Sheet: Sheet1
Table S2. Interpretation criteria for UEQ scores across different scales. (https://www.ueq-online.org/)
Scale	Bad (<25%)	Below Average (<50%)	Above Average (<75%)	Good (<90%)	Excellent
Attractiveness	<0.69	<1.18	<1.58	<1.84	>=1.84
Perspicuity	<0.72	<1.20	<1.73	<2.00	>=2.00
Efficiency	<0.60	<1.05	<1.50	<1.88	>=1.88
Dependability	<0.78	<1.14	<1.48	<1.70	>=1.70
Stimulation	<0.50	<1.00	<1.35	<1.70	>=1.70
Novelty	<0.16	<0.70	<1.12	<1.60	>=1.60
